# Supplementary material for: Mafic glass compositions: a record of magma storage conditions, mixing and ascent
Source: Philos Trans A Math Phys Eng Sci. 2019 Jan 7;377(2139):20180004. doi: 10.1098/rsta.2018.0004 (PMC6335480; doi:10.1098/rsta.2018.0004)
Supplement: Table of analyses [file rsta20180004supp2.xlsx]

## Sheet: 1974
		SiO2	Al2O3	TiO2	FeO	MgO	CaO	Na2O	K2O		Total
1974 ash
Glomerocryst glass
VF_36B_glom1a		65.7347	15.0222	1.18171	5.64174	1.37907	3.00517	4.8834	3.15263		97.3511
VF_36B_glom1b		65.1292	14.7522	1.33016	6.13488	1.45767	3.43355	4.70307	3.04154		97.0596
VF_36B_glom3a		68.447	14.1978	0.722947	5.03612	0.957855	2.65996	4.62081	3.35897		98.3095
Groundmass glass
VF_36C_GMSa1		57.5642	13.2813	1.94213	11.948	3.09323	7.218	3.33931	1.61417		97.8947
VF_36C_GMS2		59.4268	13.331	1.91431	10.7869	2.79035	5.57135	4.38377	1.80312		97.4825
VF_36C_GMS3		54.8339	15.2733	1.48528	11.0331	4.714	7.57031	3.60945	1.27464		97.3987
VF_36C_GMS4		53.7811	13.6434	1.71983	12.9556	5.43599	7.9915	3.18195	1.06471		96.7782
VF_36C_gms5		62.157	13.368	1.66715	9.36746	1.76666	4.28422	4.75362	2.63122		98.2031
VF_36C_gms6		62.5724	13.1932	1.58974	9.35901	1.80493	4.17237	4.65605	2.62344		97.55
VF_36C_gms7		62.3496	13.3583	1.56789	9.34783	1.81749	4.17754	4.78616	2.58093		98.0835
VF_36C_gms8		61.6949	13.1896	1.93703	9.63439	1.99691	4.60694	4.56658	2.34609		98.1813
VF_36C_gms9		61.4749	13.2089	2.09299	10.5462	1.84347	3.75974	4.6811	2.40835		99.8629
VF_36C_gms10		61.0414	13.6335	1.64651	9.88326	2.27429	3.87596	4.3907	3.24505		97.7382
F2 Groundmass glass
F2AgmsA_1		60.2957	13.5316	1.78591	9.91555	2.47737	4.8652	4.58722	2.53858		97.104
F2AgmsA_2		60.3236	13.7089	1.74144	9.75074	2.38834	4.87775	4.48396	2.72122		97.4188
F2AgmsA_3		60.4348	13.7562	1.78778	9.52031	2.40613	4.77869	4.48992	2.82167		97.4284
F2AgmsA_4		60.442	13.4322	1.75961	9.75301	2.50286	4.68236	4.63177	2.78995		96.7434
F2AgmsA_5		60.8925	13.8823	1.66906	9.25298	2.4076	4.62413	4.61653	2.65222		96.553
F2AgmsA_6		60.6277	13.7057	1.7074	9.32836	2.40665	4.58899	4.75474	2.87624		96.1508
F2AgmsB_1		60.7939	13.6857	1.76109	9.07512	2.37722	4.6863	4.77242	2.84545		96.4867
F2AgmsB_2		60.5059	13.7619	1.71709	9.13332	2.43168	4.6532	4.88465	2.91567		96.6747
F2AgmsB_3		60.4534	14.0137	1.74558	9.40101	2.39955	4.557	4.50354	2.92078		95.8426
F2AgmsB_4		60.5154	13.9538	1.71839	9.21041	2.45444	4.53002	4.80587	2.80566		95.9446
F2AgmsB_5		60.6609	13.5588	1.68665	9.71755	2.33807	4.33153	4.82795	2.86316		95.6249
F2AgmsC_1MI		56.8902	16.1722	0.906173	10.2047	2.44789	6.72494	5.26121	1.25892		98.0285
F2AgmsC_2		60.4774	13.5159	1.8156	9.7107	2.42825	4.79111	4.50341	2.74079		96.2808
F2AgmsC_3		60.5069	13.6327	1.77596	9.49898	2.5769	4.72474	4.5062	2.77011		96.2749
F2AgmsC_4		60.3592	14.1791	1.69779	9.19261	2.20357	4.96182	4.63411	2.76586		96.8735
F2AgmsC_6		60.4643	13.7983	1.90183	9.82356	2.01564	4.43514	4.70549	2.84828		97.2084
F2Bgms2a		60.4853	13.8782	1.78318	9.47992	2.26098	4.67451	4.35925	3.08571		96.7432
F2bPL21gm2		59.5345	13.3461	1.87032	10.77	2.40718	4.80022	4.57127	2.71041		97.1163
F2Cgms2gl1n		62.3977	14.2939	1.79225	8.09648	2.22818	4.16753	4.00889	3.01482		97.1265
F2Cgms2gl2n		62.4422	14.301	1.81655	7.93615	2.20056	4.13866	4.3608	2.80863		96.3155
F2Cgms2gl3n		62.1215	14.3908	1.81854	7.90741	2.20454	4.32101	4.5052	2.72569		96.8521
F2CPL54gms2n		58.311	12.9795	1.93502	12.4205	2.48844	5.22594	3.96461	2.64009		97.12
F2BOL2gms		60.1293	13.8908	1.77896	9.58697	2.45383	4.76993	4.44511	2.94971		97.5934
F2Bpl23GLgms		58.7985	13.8482	1.99949	11.388	2.13532	5.34878	4.15538	2.32391		95.835
F2bPL21gm1		59.3411	13.3418	1.90273	10.7223	2.2848	4.94622	4.75026	2.71258		97.0743
F2cPLintGLgms1		58.9017	12.3343	2.21049	12.8917	1.97387	4.64724	4.36446	2.6804		96.3596
F2cPLintGLgms1		58.9593	12.6358	1.97919	12.1955	2.42835	4.89794	4.18586	2.70525		96.0278
F2CPL50gmsn		60.9888	13.6295	1.63144	9.91859	2.26118	4.98116	3.98908	2.58443		97.1113
F2CPL54gms1n		58.9134	13.3403	1.90174	11.6964	2.81204	5.5966	3.36185	2.35285		97.346
F2CPL54gms1bn		58.7113	13.2476	1.86889	11.5116	2.88756	5.68431	3.71337	2.33414		97.7632
F2 Embayment glass
F2b-plph7em		58.1873	12.6011	1.9977	11.6951	2.4153	5.44224	4.21527	2.45144		96.5784
F2bPL21em		57.917	13.3582	1.99957	11.4572	2.84152	5.31637	4.85373	2.22692		96.2863
F2b-plph9em1		58.4814	13.2997	1.82703	10.9041	2.14903	5.10923	4.51833	2.69481		99.1021
F2b-plph9em2		58.5752	13.0769	1.88867	11.3534	2.19171	4.89218	4.52586	2.64239		98.7258
F2b-plph9em3		59.1664	12.8965	1.86276	10.8826	2.16613	4.8604	4.52389	2.81187		98.6008
F2b-plph8em		57.634	13.0506	1.9131	12.0266	2.48465	4.77804	4.47201	2.76706		98.5385
F2b-plph8emr		57.9864	13.1549	2.14132	11.474	2.19112	5.0356	4.68631	2.35244		98.6408
F2CPL55embn		59.633	13.5415	2.04297	11.6496	2.55122	5.73105	2.25089	2.56941		96.8195
F2CPL55emb3n		59.0613	13.3012	1.9977	11.499	2.57246	5.34302	3.898	2.3363		97.5652
F2CPL52embn		61.5859	13.304	1.43189	10.313	2.32309	4.82142	3.76719	2.40739		97.9372
F2cMCembGL		60.1168	13.7192	1.86848	9.24993	2.62609	5.3879	4.84432	2.16985		96.9626
F2cMCembGL		57.4683	12.8402	2.00672	12.3664	2.82767	5.95007	4.28164	2.22386		96.616
F2cMCembGL		57.7512	12.8377	2.10203	12.1165	2.83435	6.05496	4.16532	2.08657		97.0779
F2cMCembGL		57.0259	12.7815	2.03337	12.6223	2.99208	6.51793	3.79691	2.18342		96.428
F3 groundmass glass
F3glomgl1		61.1915	14.0163	1.33657	8.13386	1.89254	3.82024	5.50223	3.03624		99.2791
F3glomgl2		61.2558	13.6239	1.25913	8.49701	1.89737	3.95794	5.17752	3.15631		99.3938
F3mg1		60.3889	13.1251	1.54283	9.58201	2.72573	3.67873	4.67053	3.32706		99.8666
F3OLEgms1		63.0352	13.8709	1.49141	8.13397	1.77558	3.99726	4.41603	3.26809		97.5403
F3area1_gl1		62.4834	14.0825	1.2614	8.73626	1.89531	3.94404	4.92977	2.61207		99.2963
F3area1_gl2		63.6348	14.1088	1.27799	8.38731	1.92885	3.93856	3.91262	2.77653		98.1466
F3area1_gl3		62.8049	14.0062	1.34176	8.41971	1.82905	3.93026	4.88476	2.76146		99.1641
F3area1_gl4		63.034	13.9587	1.25862	8.24801	1.94994	3.87342	4.93125	2.72655		99.1681
F3area1_gl5		62.8349	13.857	1.45206	8.43352	1.83521	4.02988	4.67454	2.84211		98.9222
F3area1_gl6		61.9339	13.3863	1.65447	9.20895	1.99586	4.23574	4.69291	2.8757		99.0363
F3area2_gl1		63.1278	13.8962	1.32992	8.34126	1.806	3.5306	4.76353	3.19997		98.1102
F3area2_gl2		62.9035	14.5476	1.30072	7.68986	1.67931	4.22545	4.88775	2.74717		99.1229
F3area5_gl1		61.2662	14.6263	1.24255	8.33202	2.02805	3.80428	5.45443	3.24164		99.1233
F3area5_gl2		61.2762	15.5778	0.980722	6.4841	1.52439	3.65342	6.87092	3.58597		99.3658
F3area5_gl3		63.4953	14.3394	1.40946	7.74194	1.6146	4.05589	4.73132	2.5879		99.346
F3area5_gl4		62.4461	14.042	1.5133	8.55284	1.83354	4.06006	4.52063	3.01206		98.3998
F3area5_gl5		64.635	14.5161	1.16467	6.99952	1.5414	3.54594	4.4675	3.12151		96.8738
F3area6_gl1		63.5791	14.0193	1.35827	7.63343	1.67475	3.38672	4.70831	3.62474		99.1206
F3area6_gl2		64.1413	14.2011	1.25016	7.11424	1.66033	3.35844	4.61911	3.63119		97.3314
F3PL61gms		63.7682	14.3682	1.28474	7.60463	1.67668	3.52883	4.30226	3.44711		95.6265
F3 embayment glass
F3PL60emb1		60.2269	18.1436	0.867029	6.34683	1.26427	6.21133	4.68023	2.23529		98.1079
F3pl1em1		61.9017	13.5789	1.40439	8.58607	1.90612	3.88351	4.42638	3.55436		97.35
F3MCem1		61.2674	13.5651	1.45782	9.40952	1.86839	4.04913	4.69486	2.9885		98.8245
F3ol1em1		61.1436	13.591	1.81857	8.37914	1.9839	3.9607	5.26832	3.1138		99.6661
F3ol1em2		61.0156	13.6213	1.87089	8.19713	1.90949	3.99133	5.02597	3.33949		100.192
F3ol1em3		61.4286	13.995	1.76249	8.3073	1.88093	3.81478	4.93801	3.00438		99.6915
F3OLembGL		61.7864	13.9221	1.89919	8.29779	2.03016	4.04777	5.06966	2.93302		98.6898
F3OLembGL		62.2634	14.1951	1.88877	8.49353	2.01715	4.02876	4.18562	2.90522		97.7408
F3PL60emb1		60.2269	18.1436	0.867029	6.34683	1.26427	6.21133	4.68023	2.23529		98.1079

## Sheet: post-1974
2012 SAMPLES	SiO2	Al2O3	TiO2	FeO	MgO	CaO	Na2O	K2O	SO3		Total
Sample F6
F6 groundmass glass
F006_gl1	63.7501	14.8414	1.27549	7.00221	1.62386	3.58204	4.69089	3.22628			98.1012
F006_gl1b	64.3647	14.8034	1.27066	6.91307	1.55631	3.39915	4.33616	3.35359			98.27
F006_gl1c	64.0311	14.61	1.28519	7.08089	1.66773	3.48301	4.53244	3.2899			97.8223
F006_gl1d	63.7688	14.7979	1.27601	7.1069	1.67184	3.57235	4.53317	3.26074			97.735
F006_gl1e	64.7109	14.9497	1.26356	6.43783	1.44616	3.27556	4.47672	3.43304			98.3347
F006_gl1f	64.0736	14.8326	1.26252	6.96096	1.61057	3.44809	4.45546	3.34768			98.4004
F006_gl2	63.4656	14.6916	1.26983	7.08803	1.63813	3.63339	4.92933	3.26935			97.9244
F006_area7_gl1	62.973	14.4336	1.48616	7.91341	1.79099	3.83902	4.66974	2.88792			98.1237
F006_area7_gl2	62.7784	14.3962	1.50264	8.0543	1.80846	3.9014	4.74849	2.79274			98.0686
F006_area7_gl3	62.7776	14.1434	1.48979	8.20866	1.71876	3.90737	4.91952	2.82258			99.0191
F006_area7_gl4	62.7684	13.9813	1.57779	7.60081	2.18178	4.89101	4.41432	2.58593			97.7651
F006area10_gl1	64.2954	14.2801	1.39227	7.36905	1.63896	3.6209	4.41393	2.97644	0.013056		97.4345
F006area10_gl2	63.8319	13.8672	1.36469	7.86822	1.66144	3.74571	4.66478	2.98954	0.00654174		98.2766
F006area10_gl3	64.0949	14.0486	1.36432	7.24502	1.61572	4.01606	4.59096	3.0058	0.0185031		97.8433
F006area10_gl4	63.8317	14.2491	1.36216	7.58014	1.62525	3.65278	4.8237	2.85293	0.0221788		97.945
F006area10_gl5	64.2759	14.2015	1.40991	6.78793	1.65183	3.70711	4.9733	2.98334	0.00915366		97.6986
F006area10_gl6	64.4246	14.4947	1.35447	6.64967	1.66523	3.68953	4.76528	2.93886	0.0177823		97.6869
F006area10_gl7	63.4577	13.9888	1.35991	7.80143	1.71315	4.05213	4.77393	2.85424	-0.0012264		97.8473
F006area11_gl1	62.8274	13.6956	1.71697	8.30573	2.05286	4.32746	4.2961	2.77802	-2.05377e-05		97.3817
F006area11_gl2	63.2434	13.6565	1.72061	7.92262	1.93944	4.22384	4.50382	2.77307	0.0166841		97.6976
F006area12_gl1	62.6427	13.8445	1.51058	8.24743	2.04655	4.34974	4.70293	2.64025	0.0152262		97.8184
F006area12_gl2	63.2493	13.9706	1.48951	8.08573	1.96242	3.83404	4.67647	2.71054	0.0213873		98.4555
F006area12_gl3	61.573	12.8174	1.93504	9.48145	2.4684	5.14502	4.13859	2.42582	0.0153219		98.4539
F006area13_gl1	63.176	14.0611	1.60083	7.7042	1.93152	4.11977	4.34541	3.05529	0.00594787		98.3546
F006area13_gl2	63.1575	14.2158	1.53992	7.50249	1.93302	4.26585	4.4675	2.90268	0.0153461		98.4096
F006area13_gl3	63.0346	13.5574	1.71811	8.04545	2.11182	4.48321	4.36639	2.66202	0.0210775		97.5212
F006area13_gl4	63.3766	13.5441	1.64898	7.53905	2.12117	4.36344	4.52907	2.85931	0.0182816		97.2891
F006area13_gl5	63.0051	14.4317	1.66348	7.44917	1.95411	4.38047	4.54332	2.56311	0.00962874		97.7594
F006area19gl1	63.3249	13.9923	1.50688	7.98483	1.87662	4.32597	4.58622	2.40981	-0.00751952		99.3414
F006area19gl2	64.6963	13.4543	1.28186	7.87918	2.29796	3.43516	4.40643	2.54678	0.00234659		100.742
F006_area3_gl1	61.6573	13.7368	1.70763	8.76322	2.11879	4.84867	4.49291	2.68022			97.5498
F006_area3_gl2	60.3536	12.9008	1.94202	10.8107	2.26217	5.04327	4.20926	2.48296			97.552
F006_area3_gl3	62.3255	14.4042	1.64124	8.18964	1.96424	4.09416	4.47493	2.91207			98.0708
F006_area3_gl4	59.7834	13.4754	1.88946	10.4746	2.2723	5.41626	4.31113	2.38137			96.708
F006_area5_gl1	57.9607	12.8954	1.73919	12.3024	3.01479	5.74046	3.89449	2.40726			97.9413
F006_area5_gl2	60.398	13.3005	1.89503	10.4014	2.24076	5.17701	4.12523	2.45002			97.9568
F006_area5_gl3	58.7846	16.4968	1.4582	8.52249	1.84849	6.8078	4.50332	1.56436			99.4402
F006_area6_gl1	60.4044	13.268	1.94595	10.2471	2.36037	5.41747	4.08578	2.2574			97.7108
F006_area6_gl2	60.3192	13.3237	1.93042	10.5628	2.29661	5.20622	4.06025	2.30871			98.1538
F006_area6_gl3	59.7308	13.2349	1.90558	11	2.5818	5.60598	3.79206	2.14489			97.9091
F006_area4_gl1	61.2061	14.1312	1.65443	8.90255	2.30006	4.98116	4.32462	2.48304			97.9147
F006area16_gl1	62.2417	13.7399	1.64401	9.32111	2.02205	4.5788	4.13301	2.3144	0.00501762		99.3698
F006area16_gl2	61.3359	12.837	1.84259	10.3462	2.33156	4.8391	4.12557	2.34023	0.00176365		99.5097
F006area16_gl3	61.8867	13.0664	1.80282	9.78189	2.10568	4.85047	4.07003	2.42877	0.00725606		99.3101
F006area16_gl4	62.1093	13.5149	1.62435	9.41321	2.11974	4.55871	4.22842	2.42705	0.00428797		98.9513
F006area16_gl5	62.4476	13.7787	1.55884	9.05302	2.11153	4.40104	4.19727	2.44135	0.0105935		99.8824
F006area17gl1	57.5498	13.2835	1.79301	12.6009	2.75984	6.4435	3.73539	1.71653	0.117563		98.931
F006area18gl1	56.4474	12.9913	1.60868	12.4217	3.32903	6.37242	4.36398	2.23425	0.231091		99.392
F006area18gl2	57.6133	12.3576	1.92755	13.5432	2.78097	6.18034	3.41712	1.97125	0.208798		99.8029
F006area18gl3	60.3144	13.0535	1.76936	10.6003	2.46285	5.36395	4.1305	2.28263	0.0226535		99.6755
F006area20gl1	64.2469	14.6924	1.1955	6.8744	1.75699	4.44437	4.52823	2.25033	0.0105067		100.231
F006area20gl2	65.1567	14.2503	1.1923	6.89313	1.53713	3.62847	4.70619	2.6234	0.0123353		99.9168
F006area20gl3	65.4485	14.4206	1.22026	6.72019	1.54581	3.37307	4.60974	2.65837	0.00354346		99.874
F006area20gl4	65.21	14.241	1.26542	6.70416	1.60797	3.57548	4.67898	2.69269	0.0243242		99.8102
F006area14gl1	58.9045	15.3105	1.54991	8.55262	2.84352	6.01983	4.75049	1.99583	0.0727477		98.8663
F006area14gl2	58.8256	13.4749	1.71843	10.7417	3.02435	5.95419	4.10144	2.09758	0.0617397		98.5362
F006area14gl3	58.8032	14.0661	1.57351	10.0945	3.34051	6.24513	3.94413	1.87516	0.0577599		98.5338
F006area14gl4	59.1115	12.6746	1.84182	10.2898	3.86687	6.48506	3.73556	1.88502	0.109848		98.4968
F006area14gl5	58.6526	15.2484	1.45678	9.00763	2.73577	6.77185	4.19333	1.90186	0.0316323		98.2665
F006area15gl1	56.7568	16.2545	1.25606	9.8296	2.91315	6.56751	4.49273	1.7886	0.141075		97.8652
F006area15gl2	56.8589	16.3842	1.30983	9.43343	2.80511	6.36461	4.81296	1.89465	0.136277		98.5485
F006area15gl3	56.7039	16.0654	1.25486	9.84049	2.86675	6.94839	4.33696	1.83894	0.144378		98.8883
F006area21gl1	58.3127	13.3515	1.60898	11.8473	4.19002	5.40937	3.58045	1.63982	0.0598289		99.4403
F006area21gl2	57.8656	15.793	1.3311	9.52331	3.37175	5.82887	4.53356	1.71319	0.0395681		98.3999
F006area21gl3	60.6214	12.9026	1.71045	10.5931	4.01312	4.89297	3.50216	1.74494	0.0192376		99.3314
F6 glomerocryst glass
F006glom1a	63.9238	14.2726	1.20568	7.2738	1.74841	3.62578	4.71457	3.21427	0.0210938		97.7537
F006glom1b	63.786	14.4585	1.18747	7.32403	1.81839	3.50285	4.69843	3.20728	0.0170859		98.2913
F006glom1c	64.0347	14.7519	1.26195	6.85304	1.63969	3.38649	4.76521	3.30537	0.00166937		98.061
F006glom1d	63.5804	14.4679	1.29693	7.15497	1.77506	3.60243	4.80035	3.29962	0.0224156		96.7852
F006glom1e	63.1192	14.4337	1.16062	7.5342	1.86363	3.7037	4.96439	3.2098	0.0108501		96.7641
F006glom1f	64.3497	14.2426	1.2207	7.1334	1.57339	3.53244	4.80405	3.12516	0.0185622		98.1674
F006glom1g	65.2908	14.9073	1.17618	6.16205	1.34382	3.027	4.8111	3.27785	0.0040318		98.1448
F006glom2A_a	61.4099	13.8253	1.75544	8.82389	2.20962	4.62265	4.26171	3.07117	0.0202936		97.4347
F006glom2A_b	61.357	13.9588	1.69296	8.61078	2.15699	4.4509	4.57203	3.18716	0.0133997		97.8678
F006_glom2_gl1	60.9191	14.3496	1.76534	8.7423	2.15833	4.7657	4.55012	2.75713			97.4347
F006_glom2_gl1b	61.2236	14.4786	1.7902	8.62684	2.14219	4.60883	4.44121	2.68047			97.8678
F006glom11_gl1	58.4241	14.9588	1.47144	9.9598	2.59816	6.1017	4.43191	1.94625	0.107865		97.8826
F006glom11_gl2	59.4868	13.7229	1.5308	9.94161	2.88001	5.90157	4.3561	2.04108	0.139146		99.0352
F006glom11_gl4	60.4115	12.9537	1.75069	10.1028	2.66251	5.63401	4.23969	2.18625	0.0588386		98.3402
F006glom30a	64.2833	13.9329	1.35346	7.40133	1.67146	3.762	4.77393	2.8052	0.0164064		98.6019
F006glom30b	64.5225	14.1119	1.34634	7.30334	1.54518	3.37754	4.81747	2.956	0.0196462		98.3396
F006glom30c	64.1912	13.7423	1.41087	7.65026	1.75739	3.70152	4.70076	2.84551	0.000126746		98.6225
F006glom30d	64.4539	14.2029	1.23135	7.19133	1.57628	3.50841	4.92147	2.89822	0.0159799		98.7994
F006glom30e	64.5033	13.9801	1.24654	7.08817	1.52577	3.55292	4.93615	3.16156	0.00552352		97.7456
F006glom30f	64.9588	14.0572	1.25485	7.14171	1.50054	3.1538	4.93141	2.99512	0.00667163		98.6565
F4 glass
F4 groundmass glass
F004area2_gl1	64.4307	13.7615	1.47529	7.58057	1.80707	3.70692	4.56252	2.6673	0.00818967		99.5889
F004area3_gl1	64.5708	13.6897	1.34706	7.71622	1.77123	3.84594	4.45859	2.59065	0.0094983		100.06
F004area3_gl2	63.5212	13.6552	1.42727	8.45966	1.98979	4.22199	4.16797	2.54102	0.0157889		99.2535
F004area3_gl3	63.9569	13.7545	1.45935	8.10803	1.77865	3.98879	4.3866	2.55862	0.00852823		99.2117
F004area3_gl4	63.2544	13.7473	1.55756	8.3112	2.00384	4.30212	4.21737	2.59477	0.0114712		98.8479
F004area4_gl1	60.4227	13.1397	1.47247	10.5519	2.47295	5.67915	4.059	2.04523	0.156981		100.094
F004area4_gl2	60.2108	12.9384	1.42387	11.2364	2.64123	5.40176	3.80003	2.20419	0.143371		99.7832
F004area4_gl3	61.3016	13.456	2.02382	9.42212	1.9207	5.1873	4.25257	2.34432	0.091377		100.058
F4 glomerocryst glass
F004_glom1_gl1	60.8269	13.8652	1.73554	9.80723	2.27772	4.84519	4.29215	2.33702			96.7675
F004_glom1_gl1b	60.6664	14.183	1.77002	9.51286	2.33578	4.67966	4.48632	2.34049			97.151
F004_glom1_gl2	60.8564	14.1329	1.68546	9.37608	2.398	4.87769	4.36733	2.25419			97.0961
F004_glom1_gl3	61.6759	14.2112	1.70839	8.7351	2.31877	4.46441	4.50508	2.33295			97.3894
F004_glom1_gl4	60.3662	14.4164	1.58217	9.3673	2.39144	4.76864	4.79496	2.26574			97.2743
F004_glom2_gl1	62.9137	14.6332	1.64004	7.73556	1.8252	3.75172	4.59834	2.90127			97.3966
F004_glom2_gl2	62.8893	14.5221	1.60346	7.98302	1.94408	3.93205	4.42181	2.70099			97.1966
F004_glom3_gl1	60.1354	13.5156	1.69147	9.93587	2.34695	5.53506	4.51227	2.28031			97.9749
F004_glom3_gl2	61.2637	13.6911	1.61984	9.49632	2.159	4.89167	4.27489	2.57886			96.933
F1 glass
F1 groundmass glass
F001area1_gl1	65.0285	13.0955	1.27126	8.7512	1.17035	3.21155	5.49817	1.96832	0.00542629		100.308
F001area1_gl2	64.6429	12.9611	1.29478	9.1051	1.29738	3.39647	5.47825	1.82525	-0.000829676		100.039
F001area1_gl3	64.7609	12.8281	1.26692	9.09117	1.33472	3.50817	5.28831	1.9207	0.000821121		100.716
F001area2_gl2	64.1337	12.0328	1.36726	9.64295	1.84094	3.70813	3.70089	3.54664	0.0265841		96.9039
F001area2_gl3	64.9663	13.2864	1.19266	6.75327	0.877172	2.56137	5.98664	4.38181	-0.00566332		99.7648
F001area2_gl4	66.2849	12.3779	1.36605	8.48983	0.971299	2.9752	4.68834	2.84522	0.00129278		99.7076
F001area3_gl1	64.694	11.7839	1.36908	9.81088	1.73507	3.33997	3.56748	3.70977	-0.0100883		98.2326
F001area3_gl2	65.2761	11.4189	1.39803	9.74924	1.87737	3.93325	3.44989	2.89848	-0.00124775		99.3789
F001area3_gl3	63.2728	12.7585	1.34003	9.57848	1.71483	3.75839	3.59251	3.97813	0.00635913		98.8815
F001area3_gl4	65.5311	14.4899	1.40629	5.7794	1.01852	4.13468	4.61176	3.0094	0.0188899		99.9955
F001area3_gl5	65.3682	14.3112	1.41207	5.86441	1.12911	4.22779	4.8407	2.82143	0.0247319		100.627
F001area3_gl6	66.7953	10.3379	1.48936	9.99882	1.4099	3.30713	2.84709	3.81727	-0.00271014		98.8877
F001area4_gl1	60.933	15.2939	0.812277	9.37863	2.12769	5.32401	4.52373	1.51163	0.0949298		100.707
F001area4_gl2	61.0838	15.4016	0.795129	9.46719	2.12067	4.97619	4.53307	1.52828	0.0935941		100.204
F001area4_gl3	61.0499	15.3819	0.810734	9.33109	2.21961	5.15083	4.50411	1.45451	0.097509		100.522
F001area5_gl1	63.4458	12.3102	1.37678	9.92944	1.75621	3.65662	3.78499	3.71978	0.0202744		98.6615
F001area5_gl2	63.7573	11.5182	1.47948	10.4341	1.9101	3.69417	3.61726	3.57703	0.0124813		99.3648
F001area5_gl3	63.2262	10.9482	1.51108	11.1661	2.20528	4.79375	3.16679	2.94709	0.0353654		98.9894
F001area5_gl4	64.8958	15.0441	1.38823	5.37272	0.949926	3.53165	4.47812	4.33187	0.00767981		99.6769
F001area5_gl5	64.8447	13.2974	1.31813	8.68847	1.11785	3.21784	5.45029	2.06709	-0.00181115		99.9363
F001area5_gl6	64.7231	11.5211	1.40648	9.73618	1.7468	3.29809	3.47657	4.08805	0.00359353		99.0112
F001area5_gl7	65.0615	11.2626	1.44248	9.97536	1.73215	3.48889	3.35312	3.67688	0.00696706		97.473
F001_plag1_gl1	63.5678	13.5434	1.29169	8.93506	1.45599	3.39945	5.69923	2.1016			98.5905
F001_plag1_gl2	63.6045	13.5019	1.27158	8.90628	1.286	3.83377	5.45273	2.14078			98.7304
F001_plag1_gl3	63.4188	13.4608	1.32688	9.2938	1.14205	3.804	5.4284	2.11732			98.8957
F001_plag1_gl4	63.4146	13.3069	1.31286	9.74492	1.24113	3.81582	5.08563	2.07974			98.1231
F001_plag2_gl1emb	62.6012	12.5804	1.41021	10.0649	1.79731	3.76244	3.92648	3.85537			97.6573
F001_plag2_gl2	63.5091	12.9961	1.38341	9.68243	1.26452	3.58224	5.57583	2.00001			98.5675
